# Supplementary material for: High Expression of Interferon Pathway Genes CXCL10 and STAT2 Is Associated with Activated T-Cell Signature and Better Outcome of Oral Cancer Patients
Source: J Pers Med. 2022 Jan 21;12(2):140. doi: 10.3390/jpm12020140 (PMC8877377; doi:10.3390/jpm12020140)
Supplement: Supplementary file 1 [file jpm-12-00140-s001.zip]

Archive with 1 entries (1 files):
- jpm-1533367-supplementary.pdf
